# Supplementary material for: Targeting the RNF31–TFEB–NLRP3 Axis With a Curcumin Analog to Restore Autophagy and Alleviate Intestinal Inflammation
Source: Food Sci Nutr. 2026 May 23;14(5):e71916. doi: 10.1002/fsn3.71916 (PMC13239829; doi:10.1002/fsn3.71916)
Supplement: Supplementary file 1 — Figure S1: Effects of LPS and CM‐C1 on TFEB localization, gene expression, and cell viability in NCM460 cells. Figure S2: CM‐C1 restores autophagic flux and promotes autophagic degradation. Figure S3: CM‐C1 ameliorates gut barrier impairment and systemic inflammation in DSS‐induced colitis. Figure S4: Validation of RNF31 knockdown in vitro and analysis of protein expression in vivo. Table S1: siRNA sequences for human RNF31 and TFEB. Table S2: Details of the antibodies used in the study. Table S3: Sequences of primers for quantitative real‐time PCR. Table S4: Details of the Assay kits used in the study. Table S5: Ubiquitin ligases targeting RNF31 and intersection results across analyses. [file FSN3-14-e71916-s001.zip]

Archive with 2 entries (2 files):
- fsn371916-sup-0002-TableS5.xlsx
- fsn371916-sup-0001-DataS1.docx
