# Supplementary material for: Targeting the RNF31–TFEB–NLRP3 Axis With a Curcumin Analog to Restore Autophagy and Alleviate Intestinal Inflammation
Source: Food Sci Nutr. 2026 May 23;14(5):e71916. doi: 10.1002/fsn3.71916 (PMC13239829; doi:10.1002/fsn3.71916)
Supplement: Supplementary file 1 — Figure S1: Effects of LPS and CM‐C1 on TFEB localization, gene expression, and cell viability in NCM460 cells. Figure S2: CM‐C1 restores autophagic flux and promotes autophagic degradation. Figure S3: CM‐C1 ameliorates gut barrier impairment and systemic inflammation in DSS‐induced colitis. Figure S4: Validation of RNF31 knockdown in vitro and analysis of protein expression in vivo. Table S1: siRNA sequences for human RNF31 and TFEB. Table S2: Details of the antibodies used in the study. Table S3: Sequences of primers for quantitative real‐time PCR. Table S4: Details of the Assay kits used in the study. Table S5: Ubiquitin ligases targeting RNF31 and intersection results across analyses. [file FSN3-14-e71916-s001.zip › fsn371916-sup-0002-TableS5.xlsx]

## Sheet: 1_GeneCard_IBD_Prognosis
Title: Gene list from GeneCard for IBD prognosis
Gene_Symbol
IL10RA
IL10RB
IL10
IL6
IFNAR2-IL10RB
TGFB1
ADAM17
TNF
APP
STAT3
EGFR
TLR4
PTEN
LMNA
IL1B
PSEN1
LRRK2
IL23R
VWF
NLRP3
RET
CYBB
GBA1
MEFV
TERT
CTLA4
RIPK1
APOE
SLC17A5
SMPD1
IFNG
SLC37A4
FOXP3
GLA
SQSTM1
SNCA
CYBA
G6PC1
CXCL8
ATG16L1
COL1A1
NCF2
IL1RN
PTGS2
STXBP2
NFKB1
MAPT
TP53
NAGLU
CCL2
CRP
XIAP
VCP
HEXA
STAT1
IFIH1
TLR2
HLA-DRB1
GALC
PIK3CA
ABCB1
TNFRSF1A
PRKN
CFTR
NFKBIA
ITCH
IL2RA
IL37
TTC7A
NOTCH1
PRNP
ACE
MPO
IL4
TRPV4
ERBB2
ENG
NCF4
LOC106627981
ABCA1
PARK7
H19
MYO5B
MTHFR
IL21
BDNF-AS
SCN9A
MMP9
CTNNB1
MVK
NLRP12
LOC130066558
BRAF
CD40LG
VEGFA
IL1A
PSEN2
TNFAIP3
GATA3
IL2
ELANE
CARD8
TLR3
IKBKG
IL18
CASP8
IL17A
HMOX1
HSPB1
SOD1
GAS5
PRF1
GNE
NLRC4
JAK2
MUC1
RPL36A-HNRNPH2
ICAM1
CD40
HLA-B
GUCY2D
FAS
ADA
TGFBR2
IKBKB
PLA2G6
IRGM
LIPA
PTPN22
IRF5
IBD5
NFE2L2
PPARG
SH2D1A
GDNF
PSTPIP1
SLC22A5
NFAT5
APC
SMAD4
CBS
IL19
NEAT1
MTOR
IL13
LRBA
IL12B
CARD9
CYLD-AS1
NOS3
TGFBR1
AR
F2
SMAD3
HLA-DQB1
LYST
SERPINA1
LITAF
JAK1
ALB
ADIPOQ
FASLG
IL21R
INS
CCR5
HFE
WAS
LOC130064510
UNC13D
MMP1
APOA1
AKT1
ARPC1B
VDR
KIT
TREM2
HLA-DQA1
MIR21
TUG1
HIF1A
BDNF
PIK3CD
CARD11
ZAP70
BTK
IL2RG
CXCR4
CDKN2B-AS1
KRAS
IL5
ITGB2
CLN3
LINC02605
FBN1
ATM
TNFRSF11A
IGF1
PDCD1
IBD2
RELA
TNFRSF11B
PIK3R1
IBD3
CCL5
IL7R
F5
ASAH1
STING1
RAG2
SYK
PLCG2
ACE2
AIRE
RAB27A
MALAT1
IBD7
APOB
ACTA2
F8
DOCK8
MLH1
EPCAM
CLCN5
MMP2
NOS2
GRN
INAVA
SERPINE1
NLRP1
PTGS1
RAG1
SMAD2
TPMT
CDKN2A
IL1R1
MYD88
CFH
IBD22
LEP
IBD9
STAT5B
MIR155
JAG1
SI
IBD6
ATP2A2
CCL3
CIITA
CXCL10
CD274
IBD8
TLR5
IBD16
MMP3
STAT4
TNFSF11
HSPD1
IBD4
SKIC2
PON1
CSF1R
JUP
IBD15
C3
DUOX2
LIG4
IBD18
ESR1
SKIC3
CD55
GUCY2C
HMGB1
TBK1
MAPK1
IKZF1
MIF
CCL11
STIM1
ICOS
NR3C1
IBD21
LOC130006833
S100A9
MYC
IBD12
IBD11
IBD20
IBD23
IBD24
IBD26
IBD27
MIR146A
RTEL1
MIR125A
TRAF3
TGFB2
FGF23
LTF
G6PC3
IL17F
NGF
IRAK4
CD36
CR2
CCND1
F9
SCN1A-AS1
CASP3
SLC9A3
DCLRE1C
CD19
PTPN11
HRAS
COL7A1
THBD
MSH2
IL6R
CDH1
FCGR2A
AIF1
TLR9
CP
SLC22A4
CTSD
ITK
SELE
CD14
PELATON
CD4
AGER
DNMT1
NOD1
CCR2
DKC1
BCL2
NCF1
RAC1
COL3A1
MBL2
LCK
AGT
BACH2
IFNB1
TNFSF15
LDLR
TTN
TNFRSF13B
MIR223
NFKB2
CHI3L1
IL33
SLC26A3
PSMB8
REN
MALT1
FGFR3
STAT6
CCL20
TRNT1
JAK3
IL36RN
SLC6A4
MAPK14
CCR1
ECM1
TRIM22
VCAM1
FN1
PTPRC
LTA
MIR146B
MEG3
CD163
CST3
STX3
CYBC1
PRTN3
LCN2
PCSK9
CXCL12
IL22
MAP2K1
GJA1
TNFRSF1B
TAP2
S100A8
CCL4
RIGI
ADAR
HPS1
CARMIL2
CCR6
ITGAM
STAT5A
ALOX5
RAC2
DCTN1
ALPI
SLC11A1
IRF3
PIK3CG
PHOX2B
SIRT1
GUSB
CSF3
MIR29A
TAP1
CDC42
FCGR3A
MSH6
STK11
EGF
MIR17
CSF2
CALCA
RUNX2
SLC5A1
IFNGR1
TIMP1
TNFAIP6
RHOA
EDN1
MOG
IL23A
SOD2-OT1
HNF4A
FMNL2
CXCR3
BAX
IL15
EZH2
FUT2
FGFR2
TERC
MIR140
SRC
TH
PVT1
EPO
CASP1
HLA-A
B2M
HP
IDH1
CERNA3
MYH9
ANKZF1
NKX2-3
MIR126
CASR
TGFB3
POMGNT1
CAV3
MMP13
CD81
BMP4
HLA-C
DGAT1
FERMT1
EIF2AK3
TYROBP
TINF2
SLC10A2
HTRA1
COL5A1
PLAU
GSK3B
GATA2
CD3G
CX3CR1
MIR221
KDR
TLR7
EP300
HAMP
MYO5A
HSPA5
S100A12
BMP2
LCT
AGTR1
CD8A
PRKCQ
LPL
PCSK1
ERBB3
IL12RB1
BTNL2
LOX
RETN
HSPG2
OPTN
MIR34A
S100B
MIR142
JUN
IL2RB
HPRT1
CD79A
AICDA
AMACR
SCARB2
SLC6A3
TLR6
HGF
MST1
SOX9
CYP27B1
FADD
ABCB4
IL12A
ADAMTS13
TREM1
CYP3A4
DNMT3A
CAV1
CD86
PTPN2
ZBTB24
DNM1L
RUNX1
SP140
WIPF1
CXCL9
SAG
IL6ST
STXBP3
DLG5
SERPINC1
SOCS1
SPINT2
CHUK
CSF1
CLEC7A
PLA2G7
RFX5
CRNDE
F3
IL17RA
PNPLA3
SPP1
LACC1
SLC7A7
NOX1
SHH
UNC45A
POLA1
RORC
IFNA1
HAVCR2
SELP
VCAN
DLD
TFRC
ERBB4
MIR320A
CHEK2
AHR
ITPR1
GDF15
LDHA
PTCH1
PLA2G2A
FGF2
CXCL1
CETP
L1CAM
ERAP1
ITPA
GATA6
ENPP1
POMC
XDH
HPS4
PPARGC1A
TYK2
SLC39A4
TJP1
RBCK1
PPARA
GHRL
TRPV1
HSD17B10
GSTP1
MTR
SOD2
MYH14
MIR145
GSTM1
CCN2
IL4R
PI4KA
SMARCA4
SOCS3
MIR30A
CD44
CAT
ADAM10
NEUROG3
CTSB
MIR132
ACTB
OCLN
FLG
GCDH
LGALS3
MEN1
IL12RB2
NOP10
CACNA1C
HPS6
FTO
IL18RAP
BEST1
LMX1B
HLA-DPB1
ENTPD1
MAPK3
NR1H4
FCHO1
TRAF6
MYLK
SMAD7
IL11
ABCC8
IL7
GP1BA
RAF1
MIR22
BMP6
CREB1
MUC5AC
MIRLET7C
GPBAR1
MUC5B
FCGR2B
ITGA4
GPT
TNFSF13B
UNG
THRIL
SAA1
PECAM1
CRH
CTNNA1
RNASE3
CLU
MIR133B
MAPK8
F13A1
FGF7
MAF
CTSG
KMT2A
CD28
TRPA1
NT5E
RFXANK
RIPK2
FOXO1
DEFB4A
FMR1
FGF10
SPINK5
IRF1
PMM2
FLT1
SST
GC
TF
TPM3
HPS3
CDKN1B
IL3
MIR27A
KEAP1
IRAK1
ITGB3
CD27
MIR222
IL1RL1
ABL1
MIR31
DEF6
F11
CX3CL1
ISG15
IGF2
SLC52A3
BGLAP
PGR-AS1
MIR143
VRK1
PDGFB
BLM
CHGA
PRKACA
PGM1
SELL
PLG
ACTC1
ABCG8
IFNAR2
ANXA1
CD59
STX11
SOST
CALM3
BMP7
TOR1A
CGAS
MUC2
LAMB2
MIR141
CXCL5
KNG1
IL1RAPL2
MIR210
FPR1
FCGR3B
ATF6
HSPA4
TMPRSS2
CXCR2
MIR451A
BMPR1A
EIF2AK2
SERPINA3
KCNJ11
CYCS
SLC39A8
MIR150
TEK
ANGPT2
DAG1
AP3B1
RB1
DPP4
APOC3
CCR3
HLA-G
CYLD
PAX6
RFXAP
TIRAP
WNT5A
GAPDH
GCG
GPR35
TBX21
TNFSF10
KCNQ1
FGF20
PARP1
RBP4
GREM1
BCL10
DNMT3B
WNT1
KLF4
IL18R1
MIR122
MIR34C
CXCL2
TLR1
IL16
CALR
HINT1
STAT2
CCL17
DSG2
TNFSF4
IGHA1
PAX1
FOS
PTH
HDAC4
MUTYH
MYO9B
CRYAB
CLDN1
P2RX7
MIR20A
TGM2
TET2
ITPR3
FAM30A
CD80
NCAM1
GSTT1
SLC6A19
MIR342
MIR200C
NQO1
CASP9
YAP1
CDKN2B
IDO1
MIRLET7B
INPP5E
ARG1
ABCB11
PTGER4
MIR15A
FGF8
TCF4
SFTPD
MIR23A
SYP
PCNA
FLT3
SERPINH1
ACTA1
GZMB
PLVAP
MIR7-3HG
FOXO3
RORA
LUCAT1
NAT2
MMP14
ATF4
AAAS
NPPA
MCFD2
CCR7
P2RY12
KITLG
TLR8
BCL2L1
CYP2C19
F7
GSDMB
NPY
CFB
SMARCB1
TRPC6
THPO
GGT1
AHSG
CACNA1S
PLAT
NR1I2
RARRES2
SLC25A15
SYNE1
LAMB1
MADCAM1
CYP7B1
HSD17B4
NUDT15
SCN10A
VPS13B
TTN-AS1
HYCC1
IRAK3
OTULIN
VIP
PON2
SLC19A1
DNAH8
AIM2
TRAF3IP2
POLE
MAGT1
NPM1
MIR106B
MIR18A
ENO1
VEGFC
IFNGR2
IRF8
MANBA
PTK2
MIR29C
IRF4
FGB
PLEC
REG3A
GLI1
MICA
BRD4
LINC00649
CCK
VIM
PADI4
MIR199A1
FLT4
ABCG5
ACVR1
ABCG2
CD38
HDAC1
PNKD
PRKCD
RASGRP1
CYP2D6
RNASET2
NORAD
GSDMD
NFATC1
HSPA1L
MIRLET7I
CYP1A1
TCF7L2
BIRC5
UGT1A1
TIMP3
SLC26A2
ACKR1
F2RL1
NR1H2
CEACAM6
PDE4A
XBP1
HPGD
TFF3
BCL6
MTRR
TSLP
IL26
HSP90AA1
CYP2R1
LIF
COL6A3
VCL
SETD2
MIRLET7D
ITGAL
PYCARD
ELF4
MMP12
HDAC9
CLDN2
MMP8
RIPK3
IL21-AS1
MIR149
IL9
SLC6A8
MIR195
CCL7
ETFDH
GUCY1A1
TNXB
KRT8
ARID1A
ABCC2
IGFBP3
RAD51
GPT2
MIR24-1
MIR9-1
MIR200A
PTPN6
MIR200B
TIMP2
TBXAS1
ANG
AOC3
IL27
SLCO2A1
ATG7
LINC01614
INPP5D
KLRK1
RECQL4
CPS1
ITGB1
ATR
TNFRSF4
SNAP25
ODC1
YWHAE
GAL
NAMPT
TAC1
MIR27B
LCN1P1
MMP7
SCARB1
MKI67
CXCL13
TSPO
SDC1
FGF9
CCL22
IFNA2
PGF
CDKN1A
ITLN1
CD33
MLKL
ATG5
CXCL11
PRDM1
MIR29B1
CAMP
MIR1-1HG
ESR2
CCL26
FGFR4
SLC5A2
NOG
IGKV2-29
IRF7
LOC128462409
REL
MBP
ACADS
MIRLET7E
LOC126806211
HSPA8
MIR16-1
MECOM
MIR15B
MIR125B1
GPX4
MIR127
MIR133A1HG
CD34
NLRP2
MIR4537
CYP7A1
SBDS
MIR26B
NPY6R
IGHJ3P
MTND2P12
IRS1
RELB
MIR144
LIPC
PIEZO2
TNFRSF6B
KCNN4
DBH
LOC126862264
CD209
MIR98
HAX1
MIR215
FPR2
C1S
POSTN
HLA-DRA
TGFA
DKK1
SUCLA2
SATB2
TNFSF12
KRT7
NOS1
BECN1
PTGES
FBXW7
RAD50
IL22RA2
EPHX1
ETS1
ITGA2B
PSMB9
LOC126807147
LAMP1
ANXA5
SPRED1
PPARD
HSD11B1
IL1F10
GPX1
FABP2
C4B
MIR107
FLRT1
MPL
PHB2
IFNA4
BPI
F2R
BIRC3
FZD4
CUX1
PROCR
CSF2RA
TACR3
TOLLIP
TXN
CXCR1
SNHG5
WNT4
MIR192
NAGS
STX1A
HSD11B2
CORO1A
NR1H3
DLAT
OXTR
IFNAR1
MIR106A
FGF19
MIR151A
HULC
NTN1
IL18BP
ATP8B1
CEBPB
KRT18
CLDN5
DEFB1
TFF1
ADORA2A
ATP4A
PREPL
RNF31
LAMB3
UCP2
PABPN1
CDX2
DDIT3
AREG
NTS
PIK3CB
SLC9A1
CDH3
TNFRSF9
MIR139
PRKACB
ABCC4
MIR30B
IGHE
PF4
CCL21
DMBT1
MT-TP
PXDN
AGR2
CYP2E1
DLL4
CCL19
PYY
MAP3K8
UBB
NR4A1
PHB1
TGIF1
SLCO1B1
MIR486-1
PRL
CDKAL1
ALOX15
PROC
CD3E
TFAM
SEMA3A
PPM1D
CXCR5
IL17RC
NPSR1
LGALS1
SAMD9L
MIR494
IL32
FYN
TACR1
PRKACG
OSM
HERC2
AFP
APOA5
ERN1
TNFRSF25
APOH
MIR30E
CD63
PHEX
CHRM3
EPX
DCC
ICOSLG
MGMT
SEPSECS
RIT1
ACD
DOCK11
FCGR1A
MAOB
MIR25
PWAR1
TRPM6
CSF2RB
ORMDL3
SHC1
WDR1
TPM1
CNTF
GAST
MIR212
MRTFA
C11orf65
AXIN1
MIR191
APOA4
PMPCA
FOLR1
RBFOX1
RARA
CD69
POLD1
CFP
TXNIP
MSTO1
PDCD1LG2
UBE2L3
TRPM7
FLI1
ABCC1
CACNA1D
IL1R2
UBD
KCNQ2
HSP90AB1
CDH2
PPBP
CCL8
KCNJ5
IRS2
CA2
TNIP1
DGKE
GLP1R
TPH1
GSDMA
GPX3
FASN
TP73
PDX1
ATAD3A
GAD1
MICB
DOCK2
BSG
SNAI2
ALPK1
GP2
NCKAP1L
SEMA4D
IL1RL2
GFRA1
ARRB2
LY96
HBEGF
ANGPT1
MIR199B
ZEB1
FGF3
CEBPE
PSORS1C1
MIR23B
IGFBP2
SCARNA5
SNAI1
PCAT1
MIR483
LGALS9
TRIM21
TRA-TGC7-1
CD68
SCT
SPINK1
KRT1
MIR424
MIRLET7A1
FGF17
CNR1
TJP2
SHBG
MIR338
LBP
DIAPH1
MAGI2
DPEP1
MIR532
IL1RAP
PRKCA
CTSL
DTNBP1
ICAM3
ELAVL1
MIR185
CASP10
TNC
FKBP14
BCL2L11
SNX10
PTGER2
PKM
CD47
CLPP
MRC1
CD24
PI3
WNT3A
KAT2B
RUNX3
MIR330
NHEJ1
CXCL16
ADIPOR1
CNTN1
MIR19B1
SLC35A1
CD1D
TNFRSF10A
DIABLO
MIR361
RPL10
METTL3
FFAR4
SMARCE1
MIR148B
CISH
ATP2B2
SLC16A1
CCL24
TFEB
MIR193A
P4HB
CCL25
ITGAV
GNRH1
ERAP2
UCN
CEACAM5
AMBP
USB1
MUC4
MIR205
EBI3
TICAM1
MIR423
HLA-DPA1
ATP5F1A
ITGA2
CCL1
CTPS1
PIGR
SLC12A2
ULK1
UBQLN4
ZMIZ1
IL25
TPM4
SLAMF1
IKBKE
EFL1
EPAS1
PLAA
LRG1
NFKBIL1
MIR130B
CEL
MAVS
MIR511
FGF16
PCK1
SAA2
TNFSF14
SPI1
CTNND1
ARHGDIA
TIGIT
TRAF2
FTH1
NLRP6
COG6
NOL3
RXRA
CTSS
UBAC2
ACKR2
WARS1
USF1
IGFBP1
MIR196A1
MAP3K5
NDUFAF1
CCNE1
DEFA5
FNDC5
MLH3
CASP4
MIR495
MIR99B
IL15RA
TNFRSF18
TNPO3
S1PR2
APEX1
MIR34B
MIR224
AMPD2
SLC11A2
NHERF1
IMPDH1
UBE2A
RTEL1-TNFRSF6B
MSX2
MIR211
AOC1
APOA2
TFF2
FFAR2
FCRL3
LGR5
SREBF2
PON3
ITIH4
CASP5
REG4
NEDD4L
DHX9
CCBE1
PTK2B
RNF168
MLN
STK4
IL34
FABP4
PRICKLE2
MIR501
ZNF365
CD9
ALOX12
TNFRSF14
TSC22D3
COX4I2
LEPQTL1
LYRM4
CD244
APOC2
SNORD15A
BANK1
CXCR6
HNF1A-AS1
MIR324
FKBP5
ERVW-1
KRT19
IFNG-AS1
SOAT1
CCL13
IFI27
ITGAX
DRD4
SLC15A1
S1PR1
HCK
PPIG
PSIP1
ADCYAP1
MYDGF
LYZ
CASP7
LCP2
SOD3
LAG3
WNT2B
MYRF
PSMB10
POGZ
RPS6KB1
KMT2C
ANXA2
CCAT1
PSMB4
MIR369
DNTT
GCKR
NLRX1
RC3H1
BTRC
MAPKAPK2
CFTR-AS1
IL24
ROCK1
SPHK1
CD1C
MIR362
H3-3B
GHSR
SPRED2
BIRC2
LRRK1
MYB
NFKBIZ
TNK2
FZD2
FGF5
MUC6
FLII
POU5F1
CXCL3
CCR9
FXR1
IGSF6
LTB
HRH1
RECK
CD70
SLC4A4
FGF4
RYR3
POT1
CRIPTO
AP4M1
APLN
SEMA4A
LINC-ROR
ITGA5
CD207
IFI16
KIR2DL3
HNMT
CXCL6
PTF1A
MIR574
ATP12A
ATP2B4
SYT2
CNR2
USP7
PDPN
LTB4R
VIPR1
BCL3
BSN
IL20
GPX2
IGF2R
MIR339
ALPP
MIR590
MMEL1
MIRLET7F1
KIF21B
KCNJ6
LGALS4
FAS-AS1
CLDN4
PTGDR2
LTBR
JPH2
MIR155HG
MIR124-1
KDM6B
DNAL1
PSMD4
MIR378A
SELPLG
YWHAQ
IKZF3
F11R
KANSL1
MIR373
PSMA6
NCR1
SATB1
CACNA2D1
POPDC1
MIR193B
NEK7
KLHL7
TNFRSF10B
NAIP
GALNT2
ZFP36
H2AX
COX4I1
H3C12
CD276
RETNLB
ADAM9
SULT1A1
RASSF1
NR1D1
PSMA7
IL17C
FHIT
MUC19
ZC3H12A
MIR455
DUSP1
ACADSB
CUL2
ITGB7
IL36A
CELA2A
CCL27
NFATC2
CLDN3
GZMA
CYSLTR2
ANGPTL4
ALDH1A2
TUBB1
IL5RA
RIMS1
PRKCB
P4HA2
COLQ
CDH11
MIR29B2
NR5A2
SIGIRR
MFGE8
C10orf55
ADCY3
ARMS2
SUMO1
GPER1
ANGPTL3
ITGAE
MMP10
OSMR
SLC7A11
HDAC3
ICAM2
MAPK9
THY1
ATP6AP1
OXT
KLRB1
CD160
FUT4
RTN4
PRDX2
CD226
UBC
FOXA2
BLTP1
MAP1LC3B
REG1A
IL27RA
HSF1
CD5
ROCK2
MUC3A
WASF1
MYLK3
SIRPA
ARRB1
DEFB103A
CYFIP2
CLEC16A
SPRY4
SLC6A14
PQBP1
CDH5
PRSS1
MIR28
CDH17
SIRT2
AP2M1
ARHGEF2
CD22
HCAR2
ARG2
CBR3-AS1
PWAR4
CCNY
RHBDF2
PDE4B
FFAR3
CEP43
GP6
NBEA
PIK3C3
RPL18
CDK9
LMAN1
MYSM1
MAPK12
ITGB6
TRAIP
SLC29A1
MAP1LC3A
SETDB1
KAT5
OLFM4
TNPO1
UGT1A7
PUS10
FTCD
SLC22A23
MIR301A
SLC34A2
MIR196A2
RNF186
DAPK1
MIR103A1
SPHK2
TMPRSS6
DAB2
NLRP7
SBNO2
GRK2
PANX1
HRH4
RSPO1
IL36G
CYP26B1
SIGLEC1
UGCG
REV3L
CARD16
BLOC1S3
STS
JAZF1
EFNB1
NR0B2
EYA4
VAV1
ACP1
RHOG
HLA-DMA
IL13RA2
PIKFYVE
YWHAZ
HAS2
DUOX1
TAGAP
HLA-DRB5
SNIP1
ATF3
ATOH1
TNNI2
CD52
CEP250
IL21R-AS1
TRAF1
AP3D1
FGF18
DOCK7
SLC22A2
UBR1
CD83
ARHGEF6
MIR374A
PPP2R3C
SGPP1
TOGARAM1
FEN1
CD6
GAD2
HOXB13
HTR4
MIR129-1
SLC10A1
MIR16-2
HAGLR
AVIL
ETV5
PARD3
ETS2
TAB1
EXOC2
TNFRSF12A
PLA2G10
NAT1
SIAE
KLF6
EIF2S1
REEP6
FGF22
ANPEP
GPR65
PDGFA
CD99
TBL1X
TOP2A
HSP90B1
GATD3
SULF1
NUCB2
GOT2
ADIPOR2
IPMK
H3C13
EPHB2
GRP
ALDH1A1
DUOXA2
CLDN7
CREM
PDCD4
HSPA2
ADORA2B
PLTP
FBXO11
PXDNL
MCAM
DUSP16
FIS1
VDAC2
CLOCK
CMA1
H3-4
ESM1
BDKRB2
CHRNA5
PLPBP
SLC51B
NELL1
CCN4
MIR503
TACR2
SLURP1
CRLF2
FOSL1
CCRL2
DLG1
MIR377
RAB5A
HHIP
MED1
PRKCZ
MIR340
AGFG1
PER2
POU2F1
RNF135
SERPINA4
CD2
CCL15-CCL14
IFNA17
SLC4A2
TRIB1
CHRM1
MIR135B
IDO2
LINC00520
SUN2
FOSL2
CD200R1
CDC37
NNMT
MIR499A
F13B
TRPV3
DSCAM-AS1
C8B
FGF6
CSN1S1
ATP5F1B
SELENOS
KLRD1
DCLRE1B
NINJ1
TRA
WFDC2
ST8SIA2
FOXA1
NCR2
MIR885
CD177
EPS8L2
GRM8
NOX3
TNFRSF17
FADS1
IL17D
MSH5
TPP2
IMPDH2
HLA-E
DPP10-AS1
ATG12
IKZF2
DEFA6
CPA6
FHL2
LGALS2
ST14
PFKFB3
ACTN1
TIFAB
SSTR2
RACK1
MMP19
CYP2J2
GPX7
CA9
CUL1
FSTL1
SKP1
MIR125B2
PRSS2
HLA-DQA2
HDAC5
RSPO3
MUC12
TEX41
CES1
SERPINA12
RAB32
NRIP1
MIR24-2
BDKRB1
ACO1
SLC39A12
TRIM28
FLT3LG
NEDD4
ABO
ALCAM
PZP
NUMB
MLLT3
MTMR3
CARD10
TEC
MIR208B
GPR15
CDK8
ADAM19
BID
VIL1
PIK3R3
FCGRT
GPR183
UBE4A
H3-7
STK39
KIR2DL1
MIR188
SLCO4A1
REG3G
IL3RA
ENPP2
LINC01234
FUT8
MIR22HG
BLZF1
PAK1
TRE-TTC3-1
EOMES
EHMT2
NBEAL2
H3-5
MUC13
AKR1C3
EDN2
GPX6
TRC-GCA24-1
MOCOS
UCP3
TRAF5
DDR1
TCERG1
CD5L
SOCS2
GPX8
C8A
LOXL2
TET1
PNLIP
CD48
NECTIN2
TDO2
MIR202
RPS11
ASCL2
LGALS3BP
THADA
GNA12
ERVFRD-1
PTGER3
SMURF1
PBRM1
ACKR3
XCR1
MST1R
SEC16A
SARM1
TRIM5
DRD5
1989
1990
1991
1992
1993
1994
1995
1996
1997
1998
1999
[truncated: 937 more rows]

## Sheet: 2_GeneMANIA_RNF31_Regulators
Title: GeneMANIA-predicted regulators of RNF31
Gene_Symbol
RBCK1
OTULIN
SHARPIN
CYLD
UBC
TAB3
AKAP8L
SPATA2
HM13
RTN3
UBAP2
AMBRA1
GOLGA3
REEP5
UBE2L3
TFEB
BIRC2
DNAH8
ZNF24
HNRNPCL2

## Sheet: 3_GSEA_MSIGDB_RNF31_Interactors
Title: MSIGDB interactors of RNF31 from GSEA
Gene_Symbol
AASDH
ABCB7
ABCF2
ABHD11
ABHD2
ABRACL
ACADM
ACAT2
ACO2
ACOT8
ACSL4
ACTMAP
ACTR1A
ACTR1B
ADAR
ADD3
ADO
AHSA1
AJUBA
AK3
AK4
AKIRIN1
AKIRIN2
ALCAM
ALG9
ALKBH1
ALKBH7
AMIGO2
AMOTL1
ANGPT1
ANKMY2
ANKRD1
ANKRD49
ANO8
ANP32A
ANP32B
ANXA1
AP1G1
AP1S2
AP2A1
AP3B1
APEX2
APH1A
APLP2
APOA2
APOB
APOM
AQP2
ARF3
ARF4
ARHGAP1
ARHGAP11A
ARID1B
ARID5B
ARIH1
ARMC6
ARMCX1
ASAH1
ASB1
ASCC2
ASXL1
ATAD2
ATF4
ATG13
ATG4C
ATP11C
ATP5IF1
ATP5PB
ATP6V1A
ATP6V1G1
AURKA
AVL9
AXIN2
B2M
B3GALT4
B4GALT6
BAG5
BAG6
BAMBI
BCAT1
BCKDHA
BCL9
BCL9L
BCLAF1
BLCAP
BMP2
BMP7
BNIP1
BRK1
BSCL2
BUB1B
BUB3
BZW2
C12orf60
C1orf21
C1orf54
C20orf96
CA2
CA4
CAAP1
CABLES1
CACHD1
CACNA1A
CACNA2D1
CALB1
CALD1
CALM2
CALR
CAND1
CAPZA2
CARS2
CASP9
CAV1
CAVIN3
CBX3
CBX5
CCDC12
CCDC174
CCDC93
CCN1
CCN2
CCT6B
CCT7
CDC123
CDC14B
CDC16
CDC42EP4
CDC45
CDC7
CDH1
CDH2
CDK1
CDK14
CDK16
CDK17
CDK6
CDS2
CDYL
CEBPZ
CELF2
CEP20
CEP95
CEPT1
CER1
CETN3
CFAP298
CFAP36
CFAP68
CFL1
CHCHD5
CHD2
CHST4
CIAO2A
CIBAR1
CISD1
CITED2
CKS2
CLDN6
CLIC1
CLIC4
CLMP
CLN3
CNBP
CNMD
CNN2
CNN3
CNOT8
CNTNAP3
COA8
COG7
COL12A1
COL4A5
COL4A6
COL7A1
COMMD3
COMMD7
COPE
COTL1
COX6A1
CPT1A
CRIPTO
CRYZ
CS
CSNK1E
CSTF1
CSTF3
CTSV
CXADR
CYB5B
CYLD
CYP1B1
CYP2R1
CYP2S1
DARS2
DCAF11
DCAF13
DCAKD
DCLRE1C
DCTN5
DCUN1D5
DCX
DDA1
DDIAS
DDX17
DDX18
DDX20
DDX23
DDX39A
DDX41
DDX49
DDX5
DESI2
DHCR7
DHDDS
DHRS3
DHX38
DIDO1
DKK1
DLGAP5
DMXL1
DNAAF9
DNAJB14
DNAJC16
DNAJC2
DNAJC8
DNAJC9
DNM2
DPAGT1
DPCD
DPH6
DPM1
DPPA4
DPYSL2
DPYSL3
DRAM2
DSCC1
DTNA
DTX2
DUSP12
DUSP6
DVL2
DYM
E2F3
ECPAS
EEF1E1
EEF2
EGLN3
EHBP1
EHD4
EIF2A
EIF2AK3
EIF3D
EIF3F
EIF4B
EIF4ENIF1
EIF4G2
EIPR1
ELL2
ELP6
EMC7
EMC9
ENPP2
ENSA
ENTPD1
EOMES
EPHA1
EPM2AIP1
EPS15L1
ERBB2
ERCC1
ERH
ETNK1
EXD2
EXOC4
EXOSC5
EXOSC9
EXPH5
EXTL2
F11R
FAM124A
FAM131B
FAM20C
FAM72B
FANCA
FANCF
FANCL
FARSA
FAT1
FAXDC2
FBLN1
FBXL14
FBXO31
FBXW11
FDPS
FEM1A
FEM1C
FERMT1
FEZ1
FGF2
FGFR1
FGFR2
FHIT
FKBP1B
FOXJ2
FOXN3
FOXO1
FOXO3
FRAT2
FUS
FXR1
FXYD5
FZD10
FZD2
FZD7
FZD8
GALK2
GANC
GART
GAS2L1
GATA6
GATAD1
GBF1
GDE1
GDF3
GGA1
GJA1
GLA
GLG1
GLIPR2
GLUD1
GNA13
GNAI1
GNG10
GNG12
GNPTAB
GOLGA2P10
GOLGA4
GOLIM4
GORASP2
GPC4
GPC6
GPN1
GPR108
GRHL2
GRIPAP1
GRK3
GRPEL2
GSK3A
GSPT2
GSTCD
GSTT2
GTF2E1
GTF2H2
GTF3C4
GTPBP1
GTPBP3
GXYLT1
GYPC
H2AC18
H2AC25
H2AJ
H2AX
H2AZ1
H2BC5
H4C3
HAPSTR1
HAS2
HBP1
HCFC1R1
HECTD2
HELLS
HESX1
HEXIM2
HEY2
HHEX
HIGD2A
HLTF
HMBOX1
HMG20A
HMGN4
HNRNPA1
HNRNPA2B1
HNRNPH2
HNRNPUL1
HOXB5
HSD17B12
HSPA4
HSPA5
HSPBAP1
ICMT
ICMT-DT
ID1
ID2
IDH3A
IER5L
IFI16
IFT27
IFT52
IGDCC4
IGF2BP3
IGFBP2
IGFBP3
IGFLR1
IL1RAPL1
ILF2
ILF3
INF2
ING1
ING4
INO80C
INPP4A
INTS12
IQCK
IRX2
ISCU
ISOC2
ITGB1
IWS1
JADE1
JARID2
JOSD1
JPT1
JUN
JUP
KANK1
KAT6A
KATNB1
KATNBL1
KCNN2
KCTD15
KCTD2
KDELR3
KDM2A
KDM3A
KDR
KHDRBS1
KHSRP
KIAA1143
KIAA1217
KIF15
KIF26A
KIF9
KLF5
KLF7
KLHL18
KLHL4
KLHL5
KNTC1
KPNA3
KRR1
KRT18
LAMA4
LARGE1
LARP7
LARS1
LCMT2
LEFTY1
LEFTY2
LEPROTL1
LHPP
LIN37
LINGO1
LMCD1
LRAT
LRFN3
LRIG3
LRP2
LRP3
LRRC49
LRRN1
LSM3
LSM5
LYPD1
MAN2C1
MAP1LC3B
MAP3K11
MAP3K12
MAPDA
MAPK14
MAPK8
MARCHF7
MARVELD2
MAT2B
MBOAT2
MCC
MCTS1
MDH1
MED12
MED23
MED25
MEF2A
METTL8
MICA
MICB
MINDY2
MKKS
MKRN1
MLH1
MLLT10
MMP2
MMP9
MOB3B
MOBP
MORF4L1
MORF4L2
MOV10
MPDZ
MPV17L2
MRAP2
MRE11
MRPL27
MRPL37
MSC
MSH2
MSL3
MTFR2
MTM1
MTMR1
MUS81
MYEF2
MYO3A
MZT2A
NAA30
NAA38
NAALAD2
NADSYN1
NANOG
NAP1L2
NAXD
NBR1
NCAPD2
NCOR1
NDUFA13
NDUFAF7
NDUFB3
NDUFS2
NEBL
NEDD4L
NEMF
NFAT5
NFE2L3
NFS1
NIF3L1
NIP7
NKTR
NME7
NMT1
NMU
NOC3L
NODAL
NOL6
NOLC1
NOP16
NPAS2
NSD3
NSMCE3
NSUN3
NT5C2
NUCKS1
NUDT5
NUP54
NUSAP1
NVL
OAZ2
OBI1
OBSL1
ODF2L
OGA
OIP5
OLFML3
ORC1
ORC6
OSBPL1A
OSGEP
OSR1
OTUB1
OTUD7B
OXA1L
P4HA1
PALB2
PALS2
PAPSS2
PARG
PARP8
PBDC1
PBX1
PCBP1
PCLAF
PCNA
PCNX3
PDCL
PDHB
PDPN
PEA15
PERP
PEX1
PEX2
PGAP3
PHF23
PHF8
PHGDH
PHTF2
PICALM
PIGL
PIH1D1
PIK3R2
PIM2
PIP4P1
PIPOX
PITX2
PKIB
PKIG
PKMYT1
PLEKHA3
PLEKHG3
PLIN2
PLPP1
PMEL
PNISR
PNMA1
PNP
PODXL
POLL
POLR1A
POLR3D
POLR3G
POU2F1
POU4F1
POU5F1
PPFIBP1
PPIL3
PPP1R16B
PPP1R2
PPP2R1A
PPP2R1B
PPP2R3A
PPP2R3C
PPP2R5C
PRCP
PRDM14
PREPL
PRNP
PRORP
PRPF19
PRPF31
PRPF38A
PRPF39
PRR11
PRSS8
PSEN2
PSENEN
PSMA1
PSMB1
PSMB4
PSMB5
PSMC2
PSMD14
PSMD9
PSME3IP1
PTCD3
PTN
PTPN1
PTPN2
PWP1
QARS1
R3HDM1
RAB15
RAB17
RAB25
RAB38
RAB3GAP2
RAB5A
RAB5B
RABL3
RAD23A
RAD54B
RAI1
RANBP10
RANGAP1
RAP1A
RARB
RASA1
RASGRF2
RASL11B
RBBP4
RBFOX2
RBM14
RBM22
RBM39
RBM4
RBM7
RBP1
RBPMS
RESF1
REST
RETREG3
RFX1
RGS10
RIC8B
RIF1
RIPK1
RNF121
RNF2
RNF24
RNF25
RNF31
ROMO1
ROR1
RPL17
RPL21
RPL32
RPLP1
RPP25
RPRD1A
RPS13
RPS18
RPS26
RPS27A
RPS3A
RRN3
RRS1
RSPRY1
RSRC2
RUNX1T1
RYR3
S100A11
SALL1
SALL2
SALL3
SARAF
SART3
SASH1
SAT2
SAV1
SC5D
SCAF1
SCAF4
SCG5
SCGB3A2
SCNM1
SCNN1A
SDC4
SEC22B
SEC22C
SEC24A
SECISBP2
SELENOP
SEMA3C
SEMA4F
SENP2
SEPTIN6
SERINC3
SERP1
SERPINA1
SERPINH1
SET
SF3B1
SF3B5
SFI1
SFRP1
SFRP2
SFT2D3
SGK1
SGK3
SGMS1
SHISA6
SHLD2
SIN3B
SKA2
SKIL
SLAIN2
SLC1A1
SLC30A7
SLC36A4
SLC39A9
SLC40A1
SLC44A1
SLC49A4
SLC4A1AP
SLC7A11
SLC7A5
SLC7A5P1
SLC7A5P2
SLIRP
SLX1B
SMAD3
SMARCAD1
SMDT1
SMG5
SMIM3
SMIM7
SNRNP70
SNRPA
SNRPE
SNRPN
SNUPN
SNX1
SON
SORBS1
SOX2
SP2
SPAG9
SPARC
SPART
SPIRE2
SPRED1
SPRY1
SRSF4
SS18L2
SSBP2
SSBP3
ST3GAL2
STAT3
STC1
STK11IP
STK36
STRN
STXBP2
SUFU
SUGP2
SULF1
SUMO1
SUPT4H1
SUPT7L
TAF12
TAF4B
TAL1
TALDO1
TARBP2
TBC1D10B
TBCC
TBK1
TBL1X
TBL1XR1
TBP
TCAF1
TCEAL8
TCEANC2
TCERG1
TCF20
TCF7L1
TCF7L2
TDRP
TERF1
TFB2M
TFPT
THAP1
THAP8
THBS2
TIA1
TIAL1
TIAM1
TIMM23B
TIMP4
TLCD1
TLE2
TLE3
TMED10
TMEM108
TMEM109
TMEM123
TMEM135
TMEM160
TMEM170A
TMEM205
TMEM208
TMEM245
TMEM259
TMEM43
TMEM59
TMEM60
TMEM63A
TMEM87A
TMSB10
TMT1A
TNC
TNFRSF12A
TNPO1
TNRC6A
TOMM40L
TOP2A
TPX2
TRAF7
TRIM16
TRIM22
TRIM24
TRIML2
TRIP10
TRIP4
TRPC4AP
TSC22D1
TSC22D2
TSPAN6
TTC31
TTF1
TTF2
TUBG1
TXNDC5
TXNRD1
TYW3
UBALD1
UBALD2
UBAP2
UBC
UBE2D3
UBE2S
UBE2T
UBE2W
UBP1
UBQLN4
UBR5
UFD1
UFM1
UIMC1
UNC5D
UQCR10
URM1
USP10
USP16
USP3
USP44
USP7
UTP14A
UXS1
VAPB
VCAN
VCPKMT
VIM
VIPAS39
VLDLR
VOPP1
VPS35
VPS52
VRK2
VRK3
VRTN
VWA5A
WARS1
WBP11
WBP1L
WDCP
WDHD1
WDR20
WDR36
WDR6
WDR62
WDR77
WDR81
WDTC1
WEE1
WWC3
XAB2
YAP1
YJU2
ZC2HC1A
ZCCHC3
ZCRB1
ZEB2
ZFAND6
ZFP36L1
ZFP42
ZIC1
ZIC2
ZIC3
ZIK1
ZNF112
ZNF174
ZNF185
ZNF202
ZNF217
ZNF226
ZNF281
ZNF286A
ZNF300
ZNF331
ZNF398
ZNF436-AS1
ZNF473
ZNF516
ZNF521
ZNF551
ZNF664
ZNF684
ZNF701
ZNF770
ZNRF2
ZSCAN10
ZSCAN32
AAMDC
AASDH
ABCB7
ABCF2
ABHD11
ABLIM1
ABTB2
ACIN1
ACO2
ACOT8
ACOX1
ACTMAP
ACTR1A
ADAR
ADD3
ADGRL1
AGO2
AJUBA
AK3
AKIRIN1
AKIRIN2
AKT1S1
ALCAM
ALDH7A1
ALPL
AMOTL1
ANKHD1
ANKRD1
ANO8
ANP32A
ANP32B
AP2A1
AP3B1
AP5M1
APEX1
APH1A
APP
AQP2
ARF3
ARF4
ARFGEF1
ARHGAP1
ARHGAP11A
ARID1B
ARID4B
ARID5B
ARIH1
ARL4D
ARMC6
ARRDC3
ATAD2
ATF3
ATF4
ATP5PB
ATP6V1G1
AUH
AVEN
B3GALT4
B4GALT6
BAMBI
BCAT1
BCKDHA
BCL9
BCLAF1
BDH2
BMP2
BMP7
BTF3L4
BTG1
BUB1B
BUB3
C12orf60
C14orf119
C1orf174
C1orf21
C1orf54
C20orf96
CA2
CA4
CABLES1
CACHD1
CACNA1A
CACNA2D1
CALM2
CALR
CAPRIN1
CAPZA2
CASP9
CAVIN3
CBX3
CBX5
CBY1
CCDC93
CCN1
CCN2
CCND1
CDC14B
CDC42BPA
CDC45
CDC7
CDH2
CDH3
CDK1
CDK12
CDK14
CDK16
CDK17
CDK6
CDYL
CEP131
CEP41
CEP89
CEP95
CER1
CETN3
CFAP20
CFL1
CIAO2A
CISD1
CLIC4
CLN3
CLP1
CNOT8
COA7
COL12A1
COMMD3
COMMD7
COPB1
COPS7A
CPT1A
CREB3L4
CRIM1
CRIPTO
CSNK1E
CTH
CXCL5
CYB5R2
DARS2
DCAF11
DCAKD
DDA1
DDX17
DDX21
DDX39A
DDX5
DGLUCY
DHDDS
DHRS3
DHX38
DIAPH3
DIDO1
DKK1
DNAAF9
DNAJC16
DNAJC2
DNM2
DPAGT1
DPH6
DPP3
DPPA4
DPYSL2
DPYSL3
DSCC1
DTNA
DUSP12
DUSP6
DVL2
E2F3
EAPP
ECPAS
EEF2
EGLN3
EGR3
EIF3F
EIF4G2
ELAVL2
ELP6
EMC9
ENPP2
ENSA
EOMES
EPHA1
EPM2AIP1
ERBB2
ERRFI1
ETHE1
EXOC5
EXOSC5
EXOSC9
EXPH5
FAM124A
FAM168A
FAM76B
FAM98A
FANCC
FANCF
FARSA
FAXDC2
FBXL14
FBXL19
FBXO11
FBXO16
FBXW11
FEM1A
FEZ1
FGF2
FGFR1
FGFR2
FICD
FIP1L1
FOXJ2
FOXN3
FOXO1
FOXP1
FRAT2
FTL
FUS
FXYD5
FZD1
FZD10
FZD2
FZD3
FZD7
G3BP1
GADD45G
GBF1
GDAP1
GET3
GFOD3P
GGA1
GGPS1
GJA1
GNA13
GNAI1
GNG10
GNPTAB
GPC6
GRHL2
GRID2
GRK3
GRK6
GSK3A
GSK3B
GSPT2
GTPBP3
GUCD1
GXYLT1
H2AC18
H2AC25
H2AJ
H2AX
H2BC21
H3-3B
H4C3
HAS2
HBP1
HDAC2
HDAC9
HDGFL2
HECTD2
HELLS
HEPH
HESX1
HEXIM2
HHEX
HIF1AN
HIKESHI
HLTF
HMBOX1
HMG20A
HMOX1
HNRNPA1
HNRNPA2B1
HNRNPC
HNRNPK
HNRNPL
HNRNPUL1
HSD17B12
HSP90AB1
HSP90B1
HSPA13
HUWE1
ICMT
ICMT-DT
ID1
IDH3G
IER5L
IFI16
IGF2BP3
IGFBP2
IK
ILF2
ILF3
ING4
INHBA
INO80C
INO80D
IRX2
IWS1
JADE1
JARID2
JPT1
JUP
KANK1
KAT6A
KATNBL1
KCNMB4
KCNN2
KDM3A
KDR
KIAA0319L
KIAA1143
KIF11
KIF15
KIF20B
KIF26A
KIF2C
KIFBP
KLF5
KLHL5
KNTC1
KPNA3
LAMA4
LAMTOR2
LARGE1
LARP7
LASP1
LEFTY1
LEFTY2
LHPP
LINGO1
LOXL2
LRAT
LRFN3
LRP2
LRRN1
LSG1
LSM3
LSM4
LYPD1
MAGED2
MAN2C1
MAP3K11
MAP3K12
MAPRE2
MAST1
MAT2B
MCTS1
MDC1
MED12
MED17
MED25
MEX3C
MINDY2
MKKS
MLH1
MLLT10
MOBP
MORF4L1
MORF4L2
MOSPD3
MPND
MRPL15
MRPL43
MRPL47
MRPS11
MRPS18B
MRPS23
MRPS27
MRPS31
MSC
MSL3
MTF2
MTM1
MTSS1
MUS81
MYNN
MYO9A
NAA30
NAA38
NAALAD2
NANOG
NAXD
NBAS
NBR1
NCBP1
NCDN
NDUFA11
NDUFA2
NDUFB5
NDUFB8
NEBL
NEDD4L
NEMF
NFE2L3
NIP7
NIT1
NKIRAS1
NKTR
NME7
NMU
NOC3L
NOL6
NOTCH1
NSD3
NSUN3
NUCKS1
NUDT4
NUFIP2
NUP160
NUSAP1
OARD1
OAZ2
OBI1
OBSL1
ODF2L
OGA
OGT
OIP5
OLFML3
ORC1
ORC6
OSBPL1A
OSGEP
OXA1L
PAK1
PARG
PAXBP1
PCBP1
PCF11
PCNX3
PCSK5
PDCL
PDPN
PER2
PGAP3
PGM2L1
PHAX
PHF23
PHF8
PIF1
PIH1D1
PIK3R3
PIN4
PIP4P1
PIP5K1C
PIPOX
PITX2
PLEKHA3
PLEKHG3
PLIN2
PLPP1
PLPP5
PNISR
PNMA1
PNP
POLDIP3
POLE3
POLR3E
POLR3G
POU2F1
POU5F1
PPM1B
PPM1N
PPP1R10
PPP1R11
PPP1R15A
PPP1R2
PPP2R1A
PPP2R1B
PPP2R3A
PPP2R3C
PPP2R5C
PRCC
PRDM14
PRDX1
PRKAR1A
PRKRIP1
PRNP
PRORP
PRPF19
PRPF38A
PRPSAP1
PRR11
PRSS8
PSEN2
PSMB1
PSMC2
PSMG2
PTN
PTPN2
PTPN3
PUM1
PWP1
RAB15
RAB17
RAB25
RAB3GAP2
RAB4B
RAB5A
RAD23A
RAD54B
RANBP10
RASA1
RASGRF2
RASL11B
RBBP9
RBM22
RBM23
RBM39
RBPMS
RCOR3
RDH10
RDH11
RESF1
REST
RETREG3
RFX1
RGS10
RIC8B
RIF1
RIPK1
RMI1
RNF14
RNF24
RNF31
ROR1
RPL15
RPL30
RPL36A
RPL7
RPL9
RPLP1
RPS18
RPS26
RPS29
RPS3A
RRN3
RRS1
RSF1
RSRC2
RTN2
SALL1
SAP30
SASH1
SAT1
SAV1
SC5D
SCAF1
SCAF4
SCG3
SCNM1
SCNN1A
SDCCAG8
SDE2
SDHD
SEMA6A
SENP2
SEPTIN6
SERPINA1
SET
SF3B5
SFPQ
SFRP1
SFRP2
SFXN1
SGK3
SGMS1
SGTA
SH3GL3
SINHCAF
SKA2
SKIL
SLC38A2
SLC39A1
SLC3A2
SLC44A1
SLC7A11
SLC7A5
SLC7A5P1
SLC7A5P2
SMAD3
SMARCAD1
SMG7
SMIM3
SNAPC1
SNAPC3
SNRPA
SNRPD3
SNRPN
SNX1
SORT1
SOX2
SP2
SPAG9
SPCS2
SPIRE1
SPRED1
SRSF4
SRSF7
SSBP3
SSR4
ST3GAL2
STAP2
STAT3
STC1
STXBP2
SUFU
SUGP2
SULF1
SUSD6
TAF12
TAF15
TAL1
TALDO1
TARBP2
TBC1D10B
TBC1D17
TBL1XR1
TBP
TCAF1
TCF20
TCF7L1
TCF7L2
TDRP
TEAD2
TGIF2
THBS2
THOP1
TIA1
TIAL1
TIMM23B
TIMM8B
TIMM9
TIMP4
TIPIN
TJP3
TLE1
TLE2
TLE3
TMEM108
TMEM109
TMEM123
TMEM160
TMEM170A
TMEM245
TMEM63A
TMSB10
TNC
TNFAIP2
TNRC6A
TOP2A
TPM3
TRA2A
TRIM16
TRIM22
TRIM24
TRIML2
TRIR
TRIT1
TRPC4AP
TSC22D1
TSTD2
TTF2
TUBB
TUBG1
TXNDC12
TXNRD1
UBALD2
UBC
UBE2C
UBE2D3
UBE2T
UBE2W
UBP1
UBQLN4
UBR1
UBR5
UFD1
UFM1
UGT8
UIMC1
UQCR10
URM1
USO1
USP25
USP44
USP49
USP7
VASH2
VASP
VAT1
VCAN
VCPKMT
VIM
VPS35
VPS52
VRTN
VWA5A
WBP11
WDFY2
WDR36
WDR77
WDR81
XAB2
XRRA1
YJU2
ZC4H2
ZCCHC14
ZCCHC3
ZCRB1
ZEB2
ZFP36L1
ZFYVE19
ZIC1
ZIC2
ZIC3
ZIK1
ZNF140
ZNF217
ZNF281
ZNF286A
ZNF300
ZNF331
ZNF335
ZNF428
ZNF516
ZNF646
ZNF664
ZNF668
ZNF677
ZNF701
ZNF770
ZSCAN2
ACTR1B
ADAM15
ADAMTS2
ADCY6
AKAP17A
ARAP3
ARHGAP10
ARHGEF15
ARRDC2
ASB1
ATG4B
ATP6V0A2
ATRX
BAALC
BAP1
BCOR
BCR
BLCAP
C19orf48P
C2CD2
CC2D1B
CD82
CFAP20
CFAP36
CHFR
CRIP1
CRY2
CTCF
CTR9
CYP1A1
DCHS1
DLL1
DOCK6
DPH7
DTX4
EDC3
EDC4
EIF4E2
ELK3
ENTPD6
ENTR1
EXOSC7
F2RL3
FAM118A
FAM32A
FBXW5
FHIP2B
FOS
FZD4
GAK
GAS6
GATA2
GLT8D1
GMPPA
GRPEL2
GUCD1
H2AJ
HARS2
HDHD5
HMCES
ILVBL
INPP5A
INTS11
ITPA
ITPKB
ITPR1
KAT5
KCTD20
KLHDC3
LCN10
LDB1
LETM1
LMBR1L
LRRC47
LZTR1
MADD
MAF1
MAFG
MBIP
MCM7
MDC1
MEIS1
METTL3
MFAP1
MFNG
MICAL3
MLXIP
MOAP1
MPHOSPH10
MRTFA
MTURN
MYO1D
NCAPH2
NDST1
NEBL
NES
NFATC2
NOTCH2NLA
NR1D2
OSBPL5
PCID2
PER1
PHLDB1
PIK3IP1
PLEKHM1
PLEKHM2
PLXNA2
PODXL
PPP1R13B
PPP1R14B
PPP1R16B
PPP6R2
PRELID1
PRKAB1
PRKY
PYCR2
RALGDS
RAPGEF3
RASA3
RASSF1
RNF31
RNMT
RRAD
RSAD1
RXRB
S100A13
SEMA3F
SEPHS1
SFN
SGSM2
SGSM3
SH3PXD2B
SIN3B
SKIC2
SLC25A29
SLC25A4
SLC25A44
SLC66A2
SLC9A1
SMPD4
SMTN
SNX11
SPHK1
SPRED1
SPSB3
SREK1
STARD10
STC1
TAF1
TBCD
TCERG1
TCF25
TFIP11
THAP2
THOC6
TMEM255B
TRAK1
TSR1
TTC7A
TUBA4A
TXNDC11
ULK3
VPS54
WDR37
WDR74
XAB2
XPC
YJU2B
ZBTB44
ZC3H7A
ZFAND2B
ZNF160
ZNF451
ZSCAN18
ZSWIM8
ABHD6
AGTRAP
AMOTL1
ARHGAP21
ARRDC2
ATP6V1G1
BMI1
C2orf88
C9orf78
CARD6
CDC42EP3
CSNK1G2
DCLK1
DPY19L1
DSTYK
E2F3
ERMAP
FAM241B
FBXO33
FOS
GALT
GBA2
GPSM2
HIVEP2
HMGCS1
HSPA5
IKBIP
KIAA0408
MRGPRF
MUC20
MYB
MYO1D
PICALM
PIERCE1
PIK3CA
PITPNM2
PLEKHA5
PLEKHB2
POLE3
PRP4K
PTDSS1
RFK
RNF123
RNF166
RNF213
RNF31
RXRA
SAMHD1
SCAMP1
SEC13
SGK1
SGPL1
SLA
SLC33A1
SMAD6
TAF12
TLE4
TMEM255A
TRIP13
TWF1
USP8
WEE1
XAF1
ABCA1
ACSL3
ADGRE5
ADGRG6
AGFG1
ALAS1
ALDOC
ANGEL2
ANKRD28
ANKRD46
ANXA3
ANXA7
APPL2
ARHGEF18
ARHGEF2
ARPC5L
BCL2A1
BCL2L1
BCL3
BMAL2
BNIP3
C1R
C1S
CA9
CAAP1
CANT1
CARHSP1
CASP4
CD55
CD68
CDCP1
CFH
CFHR3
CLEC2B
CREM
CSF3
CSNK2B
CTBS
[truncated: 850 more rows]

## Sheet: 4_UbiBrowser_Ubiquitin_Ligase
Title: Ubiquitin ligases targeting RNF31 (UbiBrowser)
Gene_Symbol
MAP3K5
ERN1
NFKB1
TFEB
SNCAIP
RNF31
NOTCH1
SMURF2
SYT14
TRAF2
POLR2A
ITCH
TRIM27
RASA1
TRIM11
TUBB
TUBA1B
TUBA1A
SH3GL1
BAIAP3
PRKN
TGFBR1
C2CD3
CC2D2A
PCLO
PIK3C2G
BARD1
SYTL2
TRIM35
INSR
TRAF3
TUBG1
TUBA4A
SH3GL2
TUBA8
IKBKB
CHUK
PML
AKT1
PRKCD
BCL3
MID2
TNIK
RIPK3
HECW1
CCDC33
ESYT3
MID1
SEPTIN2
SEPTIN7
SYT16
CPNE9
ESYT1
PLCE1
DYSF
PLCB2
ERN2
DNMBP
RAB11FIP1
CCND1
TRIM62
PLCG1
CITED2
F2RL1
CDKN2D
ESR1
NR3C1
NR4A3
MAP3K14
TBK1
ANKRD27
DACH1
CDK1
CCNB1
RPS6KA3
SGK3
CYLD
GSTP1
AURKA
RPS6KA5
CHEK2
NTSR1
PPARG
NR4A2
MAP4K2
TP53BP2
PKN1
DAB2IP
TAOK3
NLK
ERMAP
GAK
UBTF
RPS6KA1
NFKBIE
CFLAR
THRA
CDK4
TNFRSF1A
CCNA2
TNFRSF1B
CDK9
CCNA1
CASP8
ACAP2
TRADD
TRPV1
RAI14
TRAF5
SASH1
MFN2
KIT
BCR
VCP
NOTCH2
PLA2G4E
CC2D1B
SYNGAP1
SMURF1

## Sheet: 5_Intersection_Results
Title: Intersection results across analyses
Analysis_Step	Gene_Symbol		Interation
Step1: GSEA ∩ UbiBrowser (RNF30-related ubiquitin ligase genes)	AURKA		CYLD
Step1: GSEA ∩ UbiBrowser (RNF31-related ubiquitin ligase genes)	CDK1		TFEB
Step1: GSEA ∩ UbiBrowser (RNF32-related ubiquitin ligase genes)	CITED2
Step1: GSEA ∩ UbiBrowser (RNF33-related ubiquitin ligase genes)	CYLD
Step1: GSEA ∩ UbiBrowser (RNF34-related ubiquitin ligase genes)	RASA1
Step1: GSEA ∩ UbiBrowser (RNF35-related ubiquitin ligase genes)	RNF31
Step1: GSEA ∩ UbiBrowser (RNF36-related ubiquitin ligase genes)	SASH1
Step1: GSEA ∩ UbiBrowser (RNF37-related ubiquitin ligase genes)	SGK3
Step1: GSEA ∩ UbiBrowser (RNF38-related ubiquitin ligase genes)	TBK1
Step1: GSEA ∩ UbiBrowser (RNF39-related ubiquitin ligase genes)	TUBG1
Step1: GSEA ∩ UbiBrowser (RNF40-related ubiquitin ligase genes)	CCND1
Step1: GSEA ∩ UbiBrowser (RNF41-related ubiquitin ligase genes)	NOTCH1
Step1: GSEA ∩ UbiBrowser (RNF42-related ubiquitin ligase genes)	TUBB
Step1: GSEA ∩ UbiBrowser (RNF43-related ubiquitin ligase genes)	BCR
Step1: GSEA ∩ UbiBrowser (RNF44-related ubiquitin ligase genes)	CC2D1B
Step1: GSEA ∩ UbiBrowser (RNF45-related ubiquitin ligase genes)	GAK
Step1: GSEA ∩ UbiBrowser (RNF46-related ubiquitin ligase genes)	TUBA4A
Step1: GSEA ∩ UbiBrowser (RNF47-related ubiquitin ligase genes)	ERMAP
Step1: GSEA ∩ UbiBrowser (RNF48-related ubiquitin ligase genes)	BCL3
Step1: GSEA ∩ UbiBrowser (RNF49-related ubiquitin ligase genes)	MAP3K5
Step1: GSEA ∩ UbiBrowser (RNF50-related ubiquitin ligase genes)	TFEB
Step1: GSEA ∩ UbiBrowser (RNF51-related ubiquitin ligase genes)	TNFRSF1A
Step1: GSEA ∩ UbiBrowser (RNF52-related ubiquitin ligase genes)	CFLAR
Step1: GSEA ∩ UbiBrowser (RNF53-related ubiquitin ligase genes)	DAB2IP
Step1: GSEA ∩ UbiBrowser (RNF54-related ubiquitin ligase genes)	IKBKB
Step1: GSEA ∩ UbiBrowser (RNF55-related ubiquitin ligase genes)	PML
Step1: GSEA ∩ UbiBrowser (RNF56-related ubiquitin ligase genes)	SYTL2
Step1: GSEA ∩ UbiBrowser (RNF57-related ubiquitin ligase genes)	CASP8
Step1: GSEA ∩ UbiBrowser (RNF58-related ubiquitin ligase genes)	CHUK
Step1: GSEA ∩ UbiBrowser (RNF59-related ubiquitin ligase genes)	NFKB1
Step1: GSEA ∩ UbiBrowser (RNF60-related ubiquitin ligase genes)	TRADD
Step1: GSEA ∩ UbiBrowser (RNF61-related ubiquitin ligase genes)	TRAF2
Step1: GSEA ∩ UbiBrowser (RNF62-related ubiquitin ligase genes)	AKT1
Step1: GSEA ∩ UbiBrowser (RNF63-related ubiquitin ligase genes)	TRAF3
Step2: Step1 ∩ GeneMANIA (RNF31 core regulators)	CYLD
Step2: Step1 ∩ GeneMANIA (RNF32 core regulators)	TFEB
Step2: Step1 ∩ GeneMANIA (RNF33 core regulators)	CYLD
Step2: Step1 ∩ GeneMANIA (RNF34 core regulators)	TFEB
